# Supplementary material for: Identifying Crude Drugs in Kampo Medicines Associated with Drug-Induced Liver Injury Using the Japanese Adverse Drug Event Report Database: A Comprehensive Survey
Source: Pharmaceuticals (Basel). 2023 May 1;16(5):678. doi: 10.3390/ph16050678 (PMC10222220; doi:10.3390/ph16050678)
Supplement: Supplementary file 1 [file pharmaceuticals-16-00678-s001.zip]

Archive with 1 entries (1 files):
- pharmaceuticals-2328191-supplementary.xlsx
