# Supplementary material for: Identifying Crude Drugs in Kampo Medicines Associated with Drug-Induced Liver Injury Using the Japanese Adverse Drug Event Report Database: A Comprehensive Survey
Source: Pharmaceuticals (Basel). 2023 May 1;16(5):678. doi: 10.3390/ph16050678 (PMC10222220; doi:10.3390/ph16050678)
Supplement: Supplementary file 1 [file pharmaceuticals-16-00678-s001.zip › pharmaceuticals-2328191-supplementary.xlsx]

## Sheet: TableS1_ROR
	Table S1. Reporting odds ratio for each crude drug group (sorted in descending reporting odds ratio).
	Rank	Crude drug group	Reporting times	Odds Ratio	95% Confidence Interval			p-value
	1	Lonicera Leaf and Stem	2	57.5018	2.76058	-	1197.74	0.0181762
	2	Areca	29	51.2505	20.3258	-	129.226	< 0.001**
	3	Glehnia Root and Rhizome	30	36.0489	15.8448	-	82.0157	< 0.001**
	4	Safflower > Sappan Wood	17	34.5083	11.8733	-	100.294	< 0.001**
	5	Crataegus Fruit	5	34.5024	5.4365	-	218.967	< 0.001**
	6	Clove	41	21.8212	11.5504	-	41.2249	< 0.001**
	7	Coix Seed	20	20.7049	8.48005	-	50.553	< 0.001**
	8	Forsythia Fruit > Schizonepeta Spike > Saposhnikovia Root and Rhizome	470	16.0054	13.3255	-	19.2241	< 0.001**
	9	Saussurea Root	54	15.4235	9.03922	-	26.317	< 0.001**
	10	Angelica Dahurica Root	97	15.0326	10.0807	-	22.4172	< 0.001**
	11	Aluminum Silicate Hydrate with Silicon Dioxide	443	14.2865	11.8463	-	17.2294	< 0.001**
	12	Trichosanthes Root	94	13.6274	9.10091	-	20.4053	< 0.001**
	13	Anhydrous Sodium Sulfate	434	13.5073	11.1841	-	16.3131	< 0.001**
	14	Platycodon Root	599	12.8259	10.924	-	15.0588	< 0.001**
	15	Donkey Glue	58	12.3136	7.38904	-	20.5201	< 0.001**
	16	Atractylodes Rhizome	464	12.0567	10.05	-	14.4641	< 0.001**
	17	Oyster Shell	288	11.8537	9.41081	-	14.9308	< 0.001**
	18	Longgu	194	11.7589	8.87943	-	15.5721	< 0.001**
	19	Wheat	4	11.5003	1.99233	-	66.3832	0.0543621
	20	Green Tea Leaf	4	11.5003	1.99233	-	66.3832	0.0543621
	21	Cherry Bark	0	11.4999	0.228185	-	579.565	1
	22	Orange Fruit	0	11.4999	0.228185	-	579.565	1
	23	Shinkiku	0	11.4999	0.228185	-	579.565	1
	24	Sodium Sulfate Hydrate	0	11.4999	0.228185	-	579.565	1
	25	Gypsum	627	11.0234	9.42428	-	12.8938	< 0.001**
	26	Mentha Herb	642	10.5978	9.07614	-	12.3746	< 0.001**
	27	Perilla Herb	192	10.1697	7.66421	-	13.4943	< 0.001**
	28	Immature Orange	270	9.64956	7.59646	-	12.2575	< 0.001**
	29	Cyperus Rhizome	91	9.45721	6.27157	-	14.261	< 0.001**
	30	Artemisia Leaf	7	8.94484	2.21264	-	36.1605	0.0211005
	31	Lilium Bulb = Loquat Leaf > Magnolia Flower	126	8.93505	6.29171	-	12.6889	< 0.001**
	32	Scutellaria Root	2520	8.63306	7.97323	-	9.34749	< 0.001**
	33	Gardenia Fruit	1133	8.43375	7.4933	-	9.49222	< 0.001**
	34	Rhubarb	810	8.41415	7.31719	-	9.67557	< 0.001**
	35	Magnolia Bark	276	7.99859	6.29425	-	10.1644	< 0.001**
	36	Coptis Rhizome	573	7.63518	6.45851	-	9.02624	< 0.001**
	37	Polyporus Sclerotium	564	7.61115	6.42932	-	9.01022	< 0.001**
	38	Anemarrhena Rhizome	164	7.38854	5.40379	-	10.1023	< 0.001**
	39	Benincasa Seed	8	7.3185	1.91597	-	27.9547	0.0297933
	40	Ephedra Herb	995	7.30914	6.43209	-	8.30578	< 0.001**
	41	Koi > Japanese Zanthoxylum Peel	251	7.26912	5.6405	-	9.368	< 0.001**
	42	Sophora Root	37	7.09736	3.68821	-	13.6577	< 0.001**
	43	Ginger	2586	6.75262	6.23032	-	7.31869	< 0.001**
	44	Cnidium Rhizome	1212	6.67716	5.93871	-	7.50744	< 0.001**
	45	Phellodendron Bark	331	6.47977	5.17788	-	8.10899	< 0.001**
	46	Pinellia Tuber	1805	6.46552	5.86979	-	7.12171	< 0.001**
	47	Sinomenium Stem and Rhizome	87	6.41474	4.14823	-	9.91962	< 0.001**
	48	Processed Ginger	691	6.30853	5.3966	-	7.37457	< 0.001**
	49	Alisma Tuber	860	6.29186	5.4693	-	7.23813	< 0.001**
	50	Aralia Rhizome	29	6.19327	2.92465	-	13.1149	< 0.001**
	51	Ginseng	2149	6.02704	5.51039	-	6.59213	< 0.001**
	52	Cinnamon Bark	1907	6.01261	5.46719	-	6.61244	< 0.001**
	53	Jujube	2206	5.99899	5.49069	-	6.55434	< 0.001**
	54	Euodia Fruit	51	5.83489	3.28242	-	10.3722	< 0.001**
	55	Peach Kernel	185	5.54912	4.08263	-	7.54237	< 0.001**
	56	Bupleurum Root	2103	5.52164	5.03682	-	6.05313	< 0.001**
	57	Japanese Angelica Root	1839	5.28202	4.78428	-	5.83153	< 0.001**
	58	Quercus Bark	42	5.26375	2.76421	-	10.0235	< 0.001**
	59	Poria Sclerotium	2325	5.08348	4.65151	-	5.55555	< 0.001**
	60	Cimicifuga Rhizome	466	5.06132	4.15558	-	6.16446	< 0.001**
	61	Ophiopogon Root	468	4.92929	4.04473	-	6.0073	< 0.001**
	62	Peucedanum Root	4	4.92861	0.727826	-	33.375	0.340924
	63	Akebia Stem	105	4.86472	3.20708	-	7.37914	< 0.001**
	64	Nelumbo Seed > Lycium Bark	105	4.86472	3.20708	-	7.37914	< 0.001**
	65	Peony Root	2197	4.85119	4.4241	-	5.31952	< 0.001**
	66	Glycyrrhiza	4419	4.75845	4.45585	-	5.0816	< 0.001**
	67	Bamboo Culm = Asparagus Root = Fritillaria Bulb > Mulberry Bark	52	4.7544	2.63046	-	8.59327	< 0.001**
	68	Longan Aril	25	4.66262	1.9959	-	10.8924	0.00353201
	69	Pueraria Root	268	4.65952	3.5783	-	6.06744	< 0.001**
	70	Arisaema Tuber = Aralia Root	39	4.6411	2.34007	-	9.20475	< 0.001**
	71	Rehmannia Root	591	4.43613	3.70516	-	5.31131	< 0.001**
	72	Gastrodia Tuber = Malt	8	4.42317	1.02861	-	19.0203	0.158324
	73	Atractylodes Lancea Rhizome	1881	4.20907	3.79867	-	4.66382	< 0.001**
	74	Jujube Seed	31	4.16003	1.89837	-	9.11618	0.0030713
	75	Moutan Bark	458	4.14742	3.37004	-	5.1041	< 0.001**
	76	Japanese Gentian	47	4.04998	2.12556	-	7.71671	< 0.001**
	77	Apricot Kernel	238	3.98804	2.98366	-	5.33052	< 0.001**
	78	Citrus Unshiu Peel	615	3.95944	3.30308	-	4.74622	< 0.001**
	79	Nuphar Rhizome	13	3.83347	1.14341	-	12.8523	0.095836
	80	Citrus Peel	1	3.8333	0.156157	-	94.0989	1
	81	Sesame Oil = White Beeswax = Lithospermum Root = Lard	1	3.8333	0.156157	-	94.0989	1
	82	Brown Rice	180	3.75142	2.67429	-	5.26239	< 0.001**
	83	Clematis Root	55	3.65358	1.98044	-	6.74026	< 0.001**
	84	Schisandra Fruit	200	3.56095	2.57148	-	4.93116	< 0.001**
	85	Astragalus Root	517	3.49198	2.84752	-	4.28231	< 0.001**
	86	Dioscorea Rhizome > Cornus Fruit	202	3.41908	2.46427	-	4.74384	< 0.001**
	87	Asiasarum Root	237	3.41805	2.52585	-	4.6254	< 0.001**
	88	Plantago Seed	300	3.39132	2.5899	-	4.44073	< 0.001**
	89	Burdock Fruit	19	3.33886	1.16891	-	9.5371	0.0706153
	90	Polygonum Root = Tribulus Fruit	11	3.02637	0.751379	-	12.1895	0.248687
	91	Polygala Root	50	2.98184	1.51245	-	5.8788	0.00651456
	92	Notopterygium	27	2.81126	1.1066	-	7.14187	0.0686124
	93	Processed Aconite Root	332	2.76475	2.10648	-	3.62873	< 0.001**
	94	Sesame = Cicada Slough	12	2.73814	0.689326	-	10.8764	0.27938
	95	Hemp Fruit	76	2.66843	1.50699	-	4.72501	0.00460562
	96	Eucommia Bark	7	2.65385	0.449604	-	15.6647	0.486788
	97	Achyranthes Root	173	2.54302	1.72868	-	3.74096	< 0.001**
	98	Lindera Root = Leonurus Herb	2	2.29998	0.110418	-	47.9076	1
	99	Trichosanthes Seed	2	2.29998	0.110418	-	47.9076	1
	100	Prepared Glycyrrhiza	2	2.29998	0.110418	-	47.9076	1
	101	Fennel = Corydalis Tuber = Amomum Seed = Alpinia Officinarum Rhizome	11	1.64285	0.296892	-	9.09071	1
	102	Uncaria Hook	438	1.56265	1.17111	-	2.08509	0.00469622
	103	Artemisia Capillaris Flower	46	1.52413	0.626246	-	3.70935	0.423323
	104	Chrysanthemum Flower	22	0.802307	0.153282	-	4.19943	1
	"Reporting times" indicates the number of times each adverse event was reported in the crude drug group.

## Sheet: TableS2_SMQ_DILI
	Table S2: SMQ defined as drug-induced liver injury
	Standardized MedDRA Queries version 24.1 (SMQ)	Preferred Terms (PTs)
	Cholestasis and jaundice of hepatic origin (SMQ)	Bilirubin excretion disorder
	Cholestasis and jaundice of hepatic origin (SMQ)	Cholaemia
	Cholestasis and jaundice of hepatic origin (SMQ)	Cholestasis
	Cholestasis and jaundice of hepatic origin (SMQ)	Cholestatic liver injury
	Cholestasis and jaundice of hepatic origin (SMQ)	Cholestatic pruritus
	Cholestasis and jaundice of hepatic origin (SMQ)	Drug-induced liver injury
	Cholestasis and jaundice of hepatic origin (SMQ)	Hepatitis cholestatic
	Cholestasis and jaundice of hepatic origin (SMQ)	Hyperbilirubinaemia
	Cholestasis and jaundice of hepatic origin (SMQ)	Icterus index increased
	Cholestasis and jaundice of hepatic origin (SMQ)	Jaundice
	Cholestasis and jaundice of hepatic origin (SMQ)	Jaundice cholestatic
	Cholestasis and jaundice of hepatic origin (SMQ)	Jaundice hepatocellular
	Cholestasis and jaundice of hepatic origin (SMQ)	Mixed liver injury
	Cholestasis and jaundice of hepatic origin (SMQ)	Ocular icterus
	Cholestasis and jaundice of hepatic origin (SMQ)	Parenteral nutrition associated liver disease
	Hepatic failure, fibrosis and cirrhosis and other liver damage-related conditions (SMQ)	Acquired hepatocerebral degeneration
	Hepatic failure, fibrosis and cirrhosis and other liver damage-related conditions (SMQ)	Acute hepatic failure
	Hepatic failure, fibrosis and cirrhosis and other liver damage-related conditions (SMQ)	Acute on chronic liver failure
	Hepatic failure, fibrosis and cirrhosis and other liver damage-related conditions (SMQ)	Acute yellow liver atrophy
	Hepatic failure, fibrosis and cirrhosis and other liver damage-related conditions (SMQ)	Ascites
	Hepatic failure, fibrosis and cirrhosis and other liver damage-related conditions (SMQ)	Asterixis
	Hepatic failure, fibrosis and cirrhosis and other liver damage-related conditions (SMQ)	Bacterascites
	Hepatic failure, fibrosis and cirrhosis and other liver damage-related conditions (SMQ)	Biliary cirrhosis
	Hepatic failure, fibrosis and cirrhosis and other liver damage-related conditions (SMQ)	Biliary fibrosis
	Hepatic failure, fibrosis and cirrhosis and other liver damage-related conditions (SMQ)	Cardiohepatic syndrome
	Hepatic failure, fibrosis and cirrhosis and other liver damage-related conditions (SMQ)	Chronic hepatic failure
	Hepatic failure, fibrosis and cirrhosis and other liver damage-related conditions (SMQ)	Coma hepatic
	Hepatic failure, fibrosis and cirrhosis and other liver damage-related conditions (SMQ)	Cryptogenic cirrhosis
	Hepatic failure, fibrosis and cirrhosis and other liver damage-related conditions (SMQ)	Diabetic hepatopathy
	Hepatic failure, fibrosis and cirrhosis and other liver damage-related conditions (SMQ)	Duodenal varices
	Hepatic failure, fibrosis and cirrhosis and other liver damage-related conditions (SMQ)	Flood syndrome
	Hepatic failure, fibrosis and cirrhosis and other liver damage-related conditions (SMQ)	Gallbladder varices
	Hepatic failure, fibrosis and cirrhosis and other liver damage-related conditions (SMQ)	Gastric variceal injection
	Hepatic failure, fibrosis and cirrhosis and other liver damage-related conditions (SMQ)	Gastric variceal ligation
	Hepatic failure, fibrosis and cirrhosis and other liver damage-related conditions (SMQ)	Gastric varices
	Hepatic failure, fibrosis and cirrhosis and other liver damage-related conditions (SMQ)	Gastric varices haemorrhage
	Hepatic failure, fibrosis and cirrhosis and other liver damage-related conditions (SMQ)	Gastrooesophageal variceal haemorrhage prophylaxis
	Hepatic failure, fibrosis and cirrhosis and other liver damage-related conditions (SMQ)	Hepatectomy
	Hepatic failure, fibrosis and cirrhosis and other liver damage-related conditions (SMQ)	Hepatic atrophy
	Hepatic failure, fibrosis and cirrhosis and other liver damage-related conditions (SMQ)	Hepatic calcification
	Hepatic failure, fibrosis and cirrhosis and other liver damage-related conditions (SMQ)	Hepatic cirrhosis
	Hepatic failure, fibrosis and cirrhosis and other liver damage-related conditions (SMQ)	Hepatic cytolysis
	Hepatic failure, fibrosis and cirrhosis and other liver damage-related conditions (SMQ)	Hepatic encephalopathy
	Hepatic failure, fibrosis and cirrhosis and other liver damage-related conditions (SMQ)	Hepatic encephalopathy prophylaxis
	Hepatic failure, fibrosis and cirrhosis and other liver damage-related conditions (SMQ)	Hepatic failure
	Hepatic failure, fibrosis and cirrhosis and other liver damage-related conditions (SMQ)	Hepatic fibrosis
	Hepatic failure, fibrosis and cirrhosis and other liver damage-related conditions (SMQ)	Hepatic hydrothorax
	Hepatic failure, fibrosis and cirrhosis and other liver damage-related conditions (SMQ)	Hepatic infiltration eosinophilic
	Hepatic failure, fibrosis and cirrhosis and other liver damage-related conditions (SMQ)	Hepatic lesion
	Hepatic failure, fibrosis and cirrhosis and other liver damage-related conditions (SMQ)	Hepatic necrosis
	Hepatic failure, fibrosis and cirrhosis and other liver damage-related conditions (SMQ)	Hepatic steato-fibrosis
	Hepatic failure, fibrosis and cirrhosis and other liver damage-related conditions (SMQ)	Hepatic steatosis
	Hepatic failure, fibrosis and cirrhosis and other liver damage-related conditions (SMQ)	Hepatitis fulminant
	Hepatic failure, fibrosis and cirrhosis and other liver damage-related conditions (SMQ)	Hepatobiliary disease
	Hepatic failure, fibrosis and cirrhosis and other liver damage-related conditions (SMQ)	Hepatocellular foamy cell syndrome
	Hepatic failure, fibrosis and cirrhosis and other liver damage-related conditions (SMQ)	Hepatocellular injury
	Hepatic failure, fibrosis and cirrhosis and other liver damage-related conditions (SMQ)	Hepatopulmonary syndrome
	Hepatic failure, fibrosis and cirrhosis and other liver damage-related conditions (SMQ)	Hepatorenal failure
	Hepatic failure, fibrosis and cirrhosis and other liver damage-related conditions (SMQ)	Hepatorenal syndrome
	Hepatic failure, fibrosis and cirrhosis and other liver damage-related conditions (SMQ)	Hepatotoxicity
	Hepatic failure, fibrosis and cirrhosis and other liver damage-related conditions (SMQ)	Immune-mediated cholangitis
	Hepatic failure, fibrosis and cirrhosis and other liver damage-related conditions (SMQ)	Immune-mediated hepatic disorder
	Hepatic failure, fibrosis and cirrhosis and other liver damage-related conditions (SMQ)	Intestinal varices
	Hepatic failure, fibrosis and cirrhosis and other liver damage-related conditions (SMQ)	Intestinal varices haemorrhage
	Hepatic failure, fibrosis and cirrhosis and other liver damage-related conditions (SMQ)	Liver dialysis
	Hepatic failure, fibrosis and cirrhosis and other liver damage-related conditions (SMQ)	Liver disorder
	Hepatic failure, fibrosis and cirrhosis and other liver damage-related conditions (SMQ)	Liver injury
	Hepatic failure, fibrosis and cirrhosis and other liver damage-related conditions (SMQ)	Liver operation
	Hepatic failure, fibrosis and cirrhosis and other liver damage-related conditions (SMQ)	Liver transplant
	Hepatic failure, fibrosis and cirrhosis and other liver damage-related conditions (SMQ)	Lupoid hepatic cirrhosis
	Hepatic failure, fibrosis and cirrhosis and other liver damage-related conditions (SMQ)	Nodular regenerative hyperplasia
	Hepatic failure, fibrosis and cirrhosis and other liver damage-related conditions (SMQ)	Nonalcoholic fatty liver disease
	Hepatic failure, fibrosis and cirrhosis and other liver damage-related conditions (SMQ)	Non-alcoholic steatohepatitis
	Hepatic failure, fibrosis and cirrhosis and other liver damage-related conditions (SMQ)	Non-cirrhotic portal hypertension
	Hepatic failure, fibrosis and cirrhosis and other liver damage-related conditions (SMQ)	Oedema due to hepatic disease
	Hepatic failure, fibrosis and cirrhosis and other liver damage-related conditions (SMQ)	Oesophageal varices haemorrhage
	Hepatic failure, fibrosis and cirrhosis and other liver damage-related conditions (SMQ)	Peripancreatic varices
	Hepatic failure, fibrosis and cirrhosis and other liver damage-related conditions (SMQ)	Portal fibrosis
	Hepatic failure, fibrosis and cirrhosis and other liver damage-related conditions (SMQ)	Portal hypertension
	Hepatic failure, fibrosis and cirrhosis and other liver damage-related conditions (SMQ)	Portal hypertensive colopathy
	Hepatic failure, fibrosis and cirrhosis and other liver damage-related conditions (SMQ)	Portal hypertensive enteropathy
	Hepatic failure, fibrosis and cirrhosis and other liver damage-related conditions (SMQ)	Portal hypertensive gastropathy
	Hepatic failure, fibrosis and cirrhosis and other liver damage-related conditions (SMQ)	Portal vein cavernous transformation
	Hepatic failure, fibrosis and cirrhosis and other liver damage-related conditions (SMQ)	Portal vein dilatation
	Hepatic failure, fibrosis and cirrhosis and other liver damage-related conditions (SMQ)	Portopulmonary hypertension
	Hepatic failure, fibrosis and cirrhosis and other liver damage-related conditions (SMQ)	Primary biliary cholangitis
	Hepatic failure, fibrosis and cirrhosis and other liver damage-related conditions (SMQ)	Regenerative siderotic hepatic nodule
	Hepatic failure, fibrosis and cirrhosis and other liver damage-related conditions (SMQ)	Renal and liver transplant
	Hepatic failure, fibrosis and cirrhosis and other liver damage-related conditions (SMQ)	Retrograde portal vein flow
	Hepatic failure, fibrosis and cirrhosis and other liver damage-related conditions (SMQ)	Reye's syndrome
	Hepatic failure, fibrosis and cirrhosis and other liver damage-related conditions (SMQ)	Reynold's syndrome
	Hepatic failure, fibrosis and cirrhosis and other liver damage-related conditions (SMQ)	Splenic varices
	Hepatic failure, fibrosis and cirrhosis and other liver damage-related conditions (SMQ)	Splenic varices haemorrhage
	Hepatic failure, fibrosis and cirrhosis and other liver damage-related conditions (SMQ)	Spontaneous bacterial peritonitis
	Hepatic failure, fibrosis and cirrhosis and other liver damage-related conditions (SMQ)	Steatohepatitis
	Hepatic failure, fibrosis and cirrhosis and other liver damage-related conditions (SMQ)	Subacute hepatic failure
	Hepatic failure, fibrosis and cirrhosis and other liver damage-related conditions (SMQ)	Sugiura procedure
	Hepatic failure, fibrosis and cirrhosis and other liver damage-related conditions (SMQ)	Varices oesophageal
	Hepatic failure, fibrosis and cirrhosis and other liver damage-related conditions (SMQ)	Varicose veins of abdominal wall
	Hepatic failure, fibrosis and cirrhosis and other liver damage-related conditions (SMQ)	White nipple sign
	Hepatitis, non-infectious (SMQ)	Acute graft versus host disease in liver
	Hepatitis, non-infectious (SMQ)	Allergic hepatitis
	Hepatitis, non-infectious (SMQ)	Alloimmune hepatitis
	Hepatitis, non-infectious (SMQ)	Autoimmune hepatitis
	Hepatitis, non-infectious (SMQ)	Chronic graft versus host disease in liver
	Hepatitis, non-infectious (SMQ)	Chronic hepatitis
	Hepatitis, non-infectious (SMQ)	Graft versus host disease in liver
	Hepatitis, non-infectious (SMQ)	Hepatitis
	Hepatitis, non-infectious (SMQ)	Hepatitis acute
	Hepatitis, non-infectious (SMQ)	Hepatitis chronic active
	Hepatitis, non-infectious (SMQ)	Hepatitis chronic persistent
	Hepatitis, non-infectious (SMQ)	Hepatitis toxic
	Hepatitis, non-infectious (SMQ)	Immune-mediated hepatitis
	Hepatitis, non-infectious (SMQ)	Ischaemic hepatitis
	Hepatitis, non-infectious (SMQ)	Lupus hepatitis
	Hepatitis, non-infectious (SMQ)	Radiation hepatitis
	Liver related investigations, signs and symptoms (SMQ)	Acquired factor V deficiency
	Liver related investigations, signs and symptoms (SMQ)	Alanine aminotransferase abnormal
	Liver related investigations, signs and symptoms (SMQ)	Alanine aminotransferase increased
	Liver related investigations, signs and symptoms (SMQ)	Ammonia abnormal
	Liver related investigations, signs and symptoms (SMQ)	Ammonia increased
	Liver related investigations, signs and symptoms (SMQ)	Aspartate aminotransferase abnormal
	Liver related investigations, signs and symptoms (SMQ)	Aspartate aminotransferase increased
	Liver related investigations, signs and symptoms (SMQ)	AST/ALT ratio abnormal
	Liver related investigations, signs and symptoms (SMQ)	Bile output abnormal
	Liver related investigations, signs and symptoms (SMQ)	Bile output decreased
	Liver related investigations, signs and symptoms (SMQ)	Biliary ascites
	Liver related investigations, signs and symptoms (SMQ)	Bilirubin conjugated abnormal
	Liver related investigations, signs and symptoms (SMQ)	Bilirubin conjugated increased
	Liver related investigations, signs and symptoms (SMQ)	Bilirubin urine present
	Liver related investigations, signs and symptoms (SMQ)	Biopsy liver abnormal
	Liver related investigations, signs and symptoms (SMQ)	Blood bilirubin abnormal
	Liver related investigations, signs and symptoms (SMQ)	Blood bilirubin increased
	Liver related investigations, signs and symptoms (SMQ)	Blood bilirubin unconjugated increased
	Liver related investigations, signs and symptoms (SMQ)	Bromosulphthalein test abnormal
	Liver related investigations, signs and symptoms (SMQ)	Child-Pugh-Turcotte score abnormal
	Liver related investigations, signs and symptoms (SMQ)	Child-Pugh-Turcotte score increased
	Liver related investigations, signs and symptoms (SMQ)	Computerised tomogram liver abnormal
	Liver related investigations, signs and symptoms (SMQ)	Congestive hepatopathy
	Liver related investigations, signs and symptoms (SMQ)	Foetor hepaticus
	Liver related investigations, signs and symptoms (SMQ)	Galactose elimination capacity test abnormal
	Liver related investigations, signs and symptoms (SMQ)	Galactose elimination capacity test decreased
	Liver related investigations, signs and symptoms (SMQ)	Gamma-glutamyltransferase abnormal
	Liver related investigations, signs and symptoms (SMQ)	Gamma-glutamyltransferase increased
	Liver related investigations, signs and symptoms (SMQ)	Guanase increased
	Liver related investigations, signs and symptoms (SMQ)	Hepaplastin abnormal
	Liver related investigations, signs and symptoms (SMQ)	Hepaplastin decreased
	Liver related investigations, signs and symptoms (SMQ)	Hepatic artery flow decreased
	Liver related investigations, signs and symptoms (SMQ)	Hepatic enzyme abnormal
	Liver related investigations, signs and symptoms (SMQ)	Hepatic enzyme decreased
	Liver related investigations, signs and symptoms (SMQ)	Hepatic enzyme increased
	Liver related investigations, signs and symptoms (SMQ)	Hepatic function abnormal
	Liver related investigations, signs and symptoms (SMQ)	Hepatic hypertrophy
	Liver related investigations, signs and symptoms (SMQ)	Hepatic hypoperfusion
	Liver related investigations, signs and symptoms (SMQ)	Hepatic mass
	Liver related investigations, signs and symptoms (SMQ)	Hepatic pain
	Liver related investigations, signs and symptoms (SMQ)	Hepatic sequestration
	Liver related investigations, signs and symptoms (SMQ)	Hepatic vascular resistance increased
	Liver related investigations, signs and symptoms (SMQ)	Hepatic venous pressure gradient abnormal
	Liver related investigations, signs and symptoms (SMQ)	Hepatic venous pressure gradient increased
	Liver related investigations, signs and symptoms (SMQ)	Hepatobiliary scan abnormal
	Liver related investigations, signs and symptoms (SMQ)	Hepatomegaly
	Liver related investigations, signs and symptoms (SMQ)	Hepatosplenomegaly
	Liver related investigations, signs and symptoms (SMQ)	Hyperammonaemia
	Liver related investigations, signs and symptoms (SMQ)	Hypercholia
	Liver related investigations, signs and symptoms (SMQ)	Hypertransaminasaemia
	Liver related investigations, signs and symptoms (SMQ)	Kayser-Fleischer ring
	Liver related investigations, signs and symptoms (SMQ)	Liver function test abnormal
	Liver related investigations, signs and symptoms (SMQ)	Liver function test decreased
	Liver related investigations, signs and symptoms (SMQ)	Liver function test increased
	Liver related investigations, signs and symptoms (SMQ)	Liver induration
	Liver related investigations, signs and symptoms (SMQ)	Liver palpable
	Liver related investigations, signs and symptoms (SMQ)	Liver scan abnormal
	Liver related investigations, signs and symptoms (SMQ)	Liver tenderness
	Liver related investigations, signs and symptoms (SMQ)	Magnetic resonance imaging hepatobiliary abnormal
	Liver related investigations, signs and symptoms (SMQ)	Magnetic resonance proton density fat fraction measurement
	Liver related investigations, signs and symptoms (SMQ)	Mitochondrial aspartate aminotransferase increased
	Liver related investigations, signs and symptoms (SMQ)	Molar ratio of total branched-chain amino acid to tyrosine
	Liver related investigations, signs and symptoms (SMQ)	Perihepatic discomfort
	Liver related investigations, signs and symptoms (SMQ)	Total bile acids increased
	Liver related investigations, signs and symptoms (SMQ)	Transaminases abnormal
	Liver related investigations, signs and symptoms (SMQ)	Transaminases increased
	Liver related investigations, signs and symptoms (SMQ)	Ultrasound liver abnormal
	Liver related investigations, signs and symptoms (SMQ)	Urine bilirubin increased
	Liver related investigations, signs and symptoms (SMQ)	X-ray hepatobiliary abnormal
	Liver-related coagulation and bleeding disturbances (SMQ)	Acquired antithrombin III deficiency
	Liver-related coagulation and bleeding disturbances (SMQ)	Acquired factor IX deficiency
	Liver-related coagulation and bleeding disturbances (SMQ)	Acquired factor VIII deficiency
	Liver-related coagulation and bleeding disturbances (SMQ)	Acquired factor XI deficiency
	Liver-related coagulation and bleeding disturbances (SMQ)	Acquired protein S deficiency
	Liver-related coagulation and bleeding disturbances (SMQ)	Anti factor X activity abnormal
	Liver-related coagulation and bleeding disturbances (SMQ)	Anti factor X activity decreased
	Liver-related coagulation and bleeding disturbances (SMQ)	Anti factor X activity increased
	Liver-related coagulation and bleeding disturbances (SMQ)	Antithrombin III decreased
	Liver-related coagulation and bleeding disturbances (SMQ)	Blood fibrinogen abnormal
	Liver-related coagulation and bleeding disturbances (SMQ)	Blood fibrinogen decreased
	Liver-related coagulation and bleeding disturbances (SMQ)	Blood thrombin abnormal
	Liver-related coagulation and bleeding disturbances (SMQ)	Blood thrombin decreased
	Liver-related coagulation and bleeding disturbances (SMQ)	Blood thromboplastin abnormal
	Liver-related coagulation and bleeding disturbances (SMQ)	Blood thromboplastin decreased
	Liver-related coagulation and bleeding disturbances (SMQ)	Coagulation factor decreased
	Liver-related coagulation and bleeding disturbances (SMQ)	Coagulation factor IX level abnormal
	Liver-related coagulation and bleeding disturbances (SMQ)	Coagulation factor IX level decreased
	Liver-related coagulation and bleeding disturbances (SMQ)	Coagulation factor V level abnormal
	Liver-related coagulation and bleeding disturbances (SMQ)	Coagulation factor V level decreased
	Liver-related coagulation and bleeding disturbances (SMQ)	Coagulation factor VII level abnormal
	Liver-related coagulation and bleeding disturbances (SMQ)	Coagulation factor VII level decreased
	Liver-related coagulation and bleeding disturbances (SMQ)	Coagulation factor X level abnormal
	Liver-related coagulation and bleeding disturbances (SMQ)	Coagulation factor X level decreased
	Liver-related coagulation and bleeding disturbances (SMQ)	Hyperfibrinolysis
	Liver-related coagulation and bleeding disturbances (SMQ)	Hypocoagulable state
	Liver-related coagulation and bleeding disturbances (SMQ)	Hypofibrinogenaemia
	Liver-related coagulation and bleeding disturbances (SMQ)	Hypoprothrombinaemia
	Liver-related coagulation and bleeding disturbances (SMQ)	Hypothrombinaemia
	Liver-related coagulation and bleeding disturbances (SMQ)	Hypothromboplastinaemia
	Liver-related coagulation and bleeding disturbances (SMQ)	International normalised ratio abnormal
	Liver-related coagulation and bleeding disturbances (SMQ)	International normalised ratio increased
	Liver-related coagulation and bleeding disturbances (SMQ)	Protein C decreased
	Liver-related coagulation and bleeding disturbances (SMQ)	Protein S abnormal
	Liver-related coagulation and bleeding disturbances (SMQ)	Protein S decreased
	Liver-related coagulation and bleeding disturbances (SMQ)	Prothrombin level abnormal
	Liver-related coagulation and bleeding disturbances (SMQ)	Prothrombin level decreased
	Liver-related coagulation and bleeding disturbances (SMQ)	Prothrombin time abnormal
	Liver-related coagulation and bleeding disturbances (SMQ)	Prothrombin time prolonged
	Liver-related coagulation and bleeding disturbances (SMQ)	Prothrombin time ratio abnormal
	Liver-related coagulation and bleeding disturbances (SMQ)	Prothrombin time ratio increased
	Liver-related coagulation and bleeding disturbances (SMQ)	Thrombin time abnormal
	Liver-related coagulation and bleeding disturbances (SMQ)	Thrombin time prolonged

## Sheet: TableS3_KampoList
	Table S3: List of Kampo medicines for prescription in Japan, the crude drugs they contain, and the pharmaceutical companies referenced
	Kampo Medicines for Prescription	Pharmaceutical companies with reference to composition	Containing crude drugs
	anchusan	Tsumura & Co.	Fennel, Corydalis Tuber, Glycyrrhiza, Cinnamon Bark, Amomum Seed, Oyster Shell, Alpinia Officinarum Rhizome
	ireito	Tsumura & Co.	Glycyrrhiza, Cinnamon Bark, Magnolia Bark, Ginger, Atractylodes Lancea Rhizome, Jujube, Alisma Tuber, Polyporus Sclerotium, Citrus Unshiu Peel, Atractylodes Rhizome, Poria Sclerotium
	inchinkoto	Tsumura & Co.	Artemisia Capillaris Flower, Gardenia Fruit, Rhubarb
	inchingoreisan	Tsumura & Co.	Artemisia Capillaris Flower, Cinnamon Bark, Atractylodes Lancea Rhizome, Alisma Tuber, Polyporus Sclerotium, Poria Sclerotium
	unkeito	Tsumura & Co.	Donkey Glue, Glycyrrhiza, Cinnamon Bark, Euodia Fruit, Peony Root, Ginger, Cnidium Rhizome, Japanese Angelica Root, Ginseng, Ophiopogon Root, Pinellia Tuber, Moutan Bark
	unseiin	Tsumura & Co.	Scutellaria Root, Phellodendron Bark, Coptis Rhizome, Gardenia Fruit, Rehmannia Root, Peony Root, Cnidium Rhizome, Japanese Angelica Root
	eppikajutsuto	Tsumura & Co.	Glycyrrhiza, Ginger, Gypsum, Atractylodes Lancea Rhizome, Jujube, Ephedra Herb
	ogikenchuto	Tsumura & Co.	Astragalus Root, Glycyrrhiza, Cinnamon Bark, Koi, Peony Root, Ginger, Jujube
	ogonto	Sanwa Shoyaku Co., Ltd.	Scutellaria Root, Glycyrrhiza, Peony Root, Jujube
	orengedokuto	Tsumura & Co.	Scutellaria Root, Phellodendron Bark, Coptis Rhizome, Gardenia Fruit
	orento	Tsumura & Co.	Coptis Rhizome, Processed Ginger, Glycyrrhiza, Cinnamon Bark, Jujube, Ginseng, Pinellia Tuber
	otsujito	Tsumura & Co.	Scutellaria Root, Glycyrrhiza, Bupleurum Root, Cimicifuga Rhizome, Rhubarb, Japanese Angelica Root
	kakkonkajutsubuto	Sanwa Shoyaku Co., Ltd.	Pueraria Root, Glycyrrhiza, Cinnamon Bark, Peony Root, Ginger, Atractylodes Lancea Rhizome, Jujube, Processed Aconite Root, Ephedra Herb
	kakkonto	Tsumura & Co.	Pueraria Root, Glycyrrhiza, Cinnamon Bark, Peony Root, Ginger, Jujube, Ephedra Herb
	kakkontokasenkyushin'i	Tsumura & Co.	Pueraria Root, Glycyrrhiza, Cinnamon Bark, Peony Root, Ginger, Magnolia Flower, Cnidium Rhizome, Jujube, Ephedra Herb
	kamikihito	Tsumura & Co.	Astragalus Root, Polygala Root, Glycyrrhiza, Bupleurum Root, Gardenia Fruit, Jujube Seed, Ginger, Atractylodes Lancea Rhizome, Jujube, Japanese Angelica Root, Ginseng, Poria Sclerotium, Saussurea Root, Longan Aril
	kamishoyosan	Tsumura & Co.	Glycyrrhiza, Bupleurum Root, Gardenia Fruit, Peony Root, Ginger, Atractylodes Lancea Rhizome, Japanese Angelica Root, Mentha Herb, Poria Sclerotium, Moutan Bark
	kanzoto	Kracie Pharmaceutical, Ltd.	Glycyrrhiza
	kanbakutaisoto	Tsumura & Co.	Glycyrrhiza, Wheat, Jujube
	kikyosekko	Kotaro Pharmaceutical Co., Ltd.	Platycodon Root, Gypsum
	kikyoto	Tsumura & Co.	Glycyrrhiza, Platycodon Root
	kihito	Tsumura & Co.	Astragalus Root, Polygala Root, Glycyrrhiza, Jujube Seed, Ginger, Jujube, Japanese Angelica Root, Ginseng, Atractylodes Rhizome, Poria Sclerotium, Saussurea Root, Longan Aril
	kyukikyogaito	Tsumura & Co.	Donkey Glue, Artemisia Leaf, Glycyrrhiza, Rehmannia Root, Peony Root, Cnidium Rhizome, Japanese Angelica Root
	kyukichoketsuin	Taikoseido Pharmaceutical Co., Ltd.	Lindera Root, Glycyrrhiza, Cyperus Rhizome, Rehmannia Root, Ginger, Cnidium Rhizome, Jujube, Citrus Unshiu Peel, Japanese Angelica Root, Atractylodes Rhizome, Poria Sclerotium, Moutan Bark, Leonurus Herb
	kumibinroto	Kotaro Pharmaceutical Co., Ltd.	Glycyrrhiza, Citrus Peel, Cinnamon Bark, Magnolia Bark, Euodia Fruit, Ginger, Perilla Herb, Rhubarb, Areca, Poria Sclerotium, Saussurea Root
	keigairengyoto	Tsumura & Co.	Scutellaria Root, Phellodendron Bark, Coptis Rhizome, Glycyrrhiza, Platycodon Root, Immature Orange, Schizonepeta Spike, Bupleurum Root, Gardenia Fruit, Rehmannia Root, Peony Root, Cnidium Rhizome, Japanese Angelica Root, Mentha Herb, Angelica Dahurica Root, Saposhnikovia Root and Rhizome, Forsythia Fruit
	keishikaogito	Toyo-yakuko Co., Ltd	Astragalus Root, Glycyrrhiza, Cinnamon Bark, Peony Root, Ginger, Jujube
	keishikakakkonto	Toyo-yakuko Co., Ltd	Pueraria Root, Glycyrrhiza, Cinnamon Bark, Peony Root, Ginger, Jujube
	keishikakobokukyoninto	Toyo-yakuko Co., Ltd	Glycyrrhiza, Apricot Kernel, Cinnamon Bark, Magnolia Bark, Peony Root, Ginger, Jujube
	keishikashakuyakudaioto	Tsumura & Co.	Glycyrrhiza, Cinnamon Bark, Peony Root, Ginger, Rhubarb, Jujube
	keishikashakuyakuto	Tsumura & Co.	Glycyrrhiza, Cinnamon Bark, Peony Root, Ginger, Jujube
	keishikajutsubuto	Tsumura & Co.	Glycyrrhiza, Cinnamon Bark, Peony Root, Ginger, Atractylodes Lancea Rhizome, Jujube, Processed Aconite Root
	keishikaryukotsuboreito	Tsumura & Co.	Glycyrrhiza, Cinnamon Bark, Peony Root, Ginger, Jujube, Oyster Shell, Longgu
	keishikaryoujutsubuto	OHSUGI Pharmaceutical Co.,Ltd.	Glycyrrhiza, Cinnamon Bark, Peony Root, Ginger, Atractylodes Lancea Rhizome, Jujube, Poria Sclerotium, Processed Aconite Root
	keishito	Tsumura & Co.	Glycyrrhiza, Cinnamon Bark, Peony Root, Ginger, Jujube
	keishininjinto	Tsumura & Co.	Processed Ginger, Glycyrrhiza, Cinnamon Bark, Atractylodes Lancea Rhizome, Ginseng
	keishibukuryogan	Tsumura & Co.	Cinnamon Bark, Peony Root, Peach Kernel, Poria Sclerotium, Moutan Bark
	keishibukurogankayokuinin	Tsumura & Co.	Cinnamon Bark, Peony Root, Peach Kernel, Poria Sclerotium, Moutan Bark, Coix Seed
	keishakuchimoto	Sanwa Shoyaku Co., Ltd.	Glycyrrhiza, Cinnamon Bark, Peony Root, Ginger, Anemarrhena Rhizome, Glehnia Root and Rhizome, Atractylodes Rhizome, Processed Aconite Root, Ephedra Herb
	keihito	Tsumura & Co.	Glycyrrhiza, Crataegus Fruit, Dioscorea Rhizome, Atractylodes Lancea Rhizome, Alisma Tuber, Citrus Unshiu Peel, Ginseng, Poria Sclerotium, Nelumbo Seed
	keimakakuhanto	Toyo-yakuko Co., Ltd	Glycyrrhiza, Apricot Kernel, Cinnamon Bark, Peony Root, Ginger, Jujube, Ephedra Herb
	kososan	Tsumura & Co.	Glycyrrhiza, Cyperus Rhizome, Ginger, Perilla Herb, Citrus Unshiu Peel
	gokoto	Tsumura & Co.	Glycyrrhiza, Apricot Kernel, Gypsum, Mulberry Bark, Ephedra Herb
	goshakusan	Tsumura & Co.	Glycyrrhiza, Platycodon Root, Immature Orange, Cinnamon Bark, Magnolia Bark, Peony Root, Ginger, Cnidium Rhizome, Atractylodes Lancea Rhizome, Jujube, Citrus Unshiu Peel, Japanese Angelica Root, Pinellia Tuber, Angelica Dahurica Root, Poria Sclerotium, Ephedra Herb
	goshajinkigan	Tsumura & Co.	Cinnamon Bark, Achyranthes Root, Cornus Fruit, Dioscorea Rhizome, Rehmannia Root, Plantago Seed, Alisma Tuber, Poria Sclerotium, Processed Aconite Root, Moutan Bark
	goshuyuto	Tsumura & Co.	Euodia Fruit, Ginger, Jujube, Ginseng
	gorinsan	Tsumura & Co.	Scutellaria Root, Aluminum Silicate Hydrate with Silicon Dioxide, Glycyrrhiza, Gardenia Fruit, Rehmannia Root, Peony Root, Plantago Seed, Alisma Tuber, Japanese Angelica Root, Poria Sclerotium, Akebia Stem
	goreisan	Tsumura & Co.	Cinnamon Bark, Atractylodes Lancea Rhizome, Alisma Tuber, Polyporus Sclerotium, Poria Sclerotium
	saikanto	Tsumura & Co.	Scutellaria Root, Coptis Rhizome, Trichosanthes Seed, Glycyrrhiza, Bupleurum Root, Ginger, Jujube, Ginseng, Pinellia Tuber
	saikokaryukotsuboreito	Tsumura & Co.	Scutellaria Root, Cinnamon Bark, Bupleurum Root, Ginger, Jujube, Ginseng, Pinellia Tuber, Poria Sclerotium, Oyster Shell, Longgu
	saikokeishikankyoto	Tsumura & Co.	Scutellaria Root, Trichosanthes Root, Processed Ginger, Glycyrrhiza, Cinnamon Bark, Bupleurum Root, Oyster Shell
	saikokeishito	Tsumura & Co.	Scutellaria Root, Glycyrrhiza, Cinnamon Bark, Bupleurum Root, Peony Root, Ginger, Jujube, Ginseng, Pinellia Tuber
	saikoseikanto	Tsumura & Co.	Scutellaria Root, Phellodendron Bark, Coptis Rhizome, Trichosanthes Root, Glycyrrhiza, Platycodon Root, Burdock Fruit, Bupleurum Root, Gardenia Fruit, Rehmannia Root, Peony Root, Cnidium Rhizome, Japanese Angelica Root, Mentha Herb, Forsythia Fruit
	saibokuto	Tsumura & Co.	Scutellaria Root, Glycyrrhiza, Magnolia Bark, Bupleurum Root, Ginger, Perilla Herb, Jujube, Ginseng, Pinellia Tuber, Poria Sclerotium
	saireito	Tsumura & Co.	Scutellaria Root, Glycyrrhiza, Cinnamon Bark, Bupleurum Root, Ginger, Atractylodes Lancea Rhizome, Jujube, Alisma Tuber, Polyporus Sclerotium, Ginseng, Pinellia Tuber, Poria Sclerotium
	san'oshashinto	Tsumura & Co.	Scutellaria Root, Coptis Rhizome, Rhubarb
	sansoninto	Tsumura & Co.	Glycyrrhiza, Jujube Seed, Cnidium Rhizome, Anemarrhena Rhizome, Poria Sclerotium
	sammotsuogonto	Tsumura & Co.	Scutellaria Root, Sophora Root, Rehmannia Root
	jiinkokato	Tsumura & Co.	Phellodendron Bark, Glycyrrhiza, Rehmannia Root, Peony Root, Atractylodes Lancea Rhizome, Anemarrhena Rhizome, Citrus Unshiu Peel, Asparagus Root, Japanese Angelica Root, Ophiopogon Root
	jiinshihoto	Tsumura & Co.	Glycyrrhiza, Cyperus Rhizome, Bupleurum Root, Lycium Bark, Peony Root, Anemarrhena Rhizome, Citrus Unshiu Peel, Japanese Angelica Root, Fritillaria Bulb, Ophiopogon Root, Mentha Herb, Atractylodes Rhizome, Poria Sclerotium
	shiunko	Tsumura & Co.	Sesame Oil, White Beeswax, Lithospermum Root, Japanese Angelica Root, Lard
	shigyakusan	Tsumura & Co.	Glycyrrhiza, Immature Orange, Bupleurum Root, Peony Root
	shikunshito	Tsumura & Co.	Glycyrrhiza, Ginger, Atractylodes Lancea Rhizome, Jujube, Ginseng, Poria Sclerotium
	shishihakuhito	Kotaro Pharmaceutical Co., Ltd.	Phellodendron Bark, Glycyrrhiza, Gardenia Fruit
	shichimotsukokato	Tsumura & Co.	Astragalus Root, Phellodendron Bark, Rehmannia Root, Peony Root, Cnidium Rhizome, Uncaria Hook, Japanese Angelica Root
	shimotsuto	Tsumura & Co.	Rehmannia Root, Peony Root, Cnidium Rhizome, Japanese Angelica Root
	shakanzoto	Tsumura & Co.	Donkey Glue, Cinnamon Bark, Rehmannia Root, Prepared Glycyrrhiza, Ginger, Jujube, Ginseng, Ophiopogon Root, Hemp Fruit
	shakuyakukanzoto	Tsumura & Co.	Glycyrrhiza, Peony Root
	shakuyakukanzobushito	Sanwa Shoyaku Co., Ltd.	Glycyrrhiza, Peony Root, Processed Aconite Root
	juzentaihoto	Tsumura & Co.	Astragalus Root, Glycyrrhiza, Cinnamon Bark, Rehmannia Root, Peony Root, Cnidium Rhizome, Atractylodes Lancea Rhizome, Japanese Angelica Root, Ginseng, Poria Sclerotium
	jumihaidokuto	Tsumura & Co.	Glycyrrhiza, Platycodon Root, Schizonepeta Spike, Bupleurum Root, Ginger, Cnidium Rhizome, Aralia Rhizome, Poria Sclerotium, Saposhnikovia Root and Rhizome, Quercus Bark
	junchoto	Tsumura & Co.	Scutellaria Root, Glycyrrhiza, Immature Orange, Apricot Kernel, Magnolia Bark, Rehmannia Root, Rhubarb, Japanese Angelica Root, Peach Kernel, Hemp Fruit
	shokenchuto	Tsumura & Co.	Glycyrrhiza, Cinnamon Bark, Koi, Peony Root, Ginger, Jujube
	shosaikoto	Tsumura & Co.	Scutellaria Root, Glycyrrhiza, Bupleurum Root, Ginger, Jujube, Ginseng, Pinellia Tuber
	shosaikotokakikyosekko	Tsumura & Co.	Scutellaria Root, Glycyrrhiza, Platycodon Root, Bupleurum Root, Ginger, Gypsum, Jujube, Ginseng, Pinellia Tuber
	shoseiryuto	Tsumura & Co.	Processed Ginger, Glycyrrhiza, Cinnamon Bark, Schisandra Fruit, Asiasarum Root, Peony Root, Pinellia Tuber, Ephedra Herb
	shohangekabukuryoto	Tsumura & Co.	Ginger, Pinellia Tuber, Poria Sclerotium
	shofusan	Tsumura & Co.	Glycyrrhiza, Sophora Root, Schizonepeta Spike, Burdock Fruit, Sesame, Rehmannia Root, Gypsum, Cicada Slough, Atractylodes Lancea Rhizome, Anemarrhena Rhizome, Japanese Angelica Root, Saposhnikovia Root and Rhizome, Akebia Stem
	shomakakkonto	Tsumura & Co.	Pueraria Root, Glycyrrhiza, Peony Root, Ginger, Cimicifuga Rhizome
	shireito	OHSUGI Pharmaceutical Co.,Ltd.	Atractylodes Lancea Rhizome, Alisma Tuber, Polyporus Sclerotium, Poria Sclerotium
	shin'iseihaito	Tsumura & Co.	Scutellaria Root, Gardenia Fruit, Cimicifuga Rhizome, Magnolia Flower, Gypsum, Anemarrhena Rhizome, Ophiopogon Root, Lilium Bulb, Loquat Leaf
	jinsoin	Tsumura & Co.	Pueraria Root, Glycyrrhiza, Platycodon Root, Immature Orange, Ginger, Peucedanum Root, Perilla Herb, Jujube, Citrus Unshiu Peel, Ginseng, Pinellia Tuber, Poria Sclerotium
	shimpito	Tsumura & Co.	Glycyrrhiza, Apricot Kernel, Magnolia Bark, Bupleurum Root, Perilla Herb, Citrus Unshiu Peel, Ephedra Herb
	shimbuto	Tsumura & Co.	Peony Root, Ginger, Atractylodes Lancea Rhizome, Poria Sclerotium, Processed Aconite Root
	seijobofuto	Tsumura & Co.	Scutellaria Root, Coptis Rhizome, Glycyrrhiza, Platycodon Root, Immature Orange, Schizonepeta Spike, Gardenia Fruit, Cnidium Rhizome, Mentha Herb, Glehnia Root and Rhizome, Angelica Dahurica Root, Forsythia Fruit
	seishoekkito	Tsumura & Co.	Astragalus Root, Phellodendron Bark, Glycyrrhiza, Schisandra Fruit, Atractylodes Lancea Rhizome, Citrus Unshiu Peel, Japanese Angelica Root, Ginseng, Ophiopogon Root
	seishinrenshiin	Tsumura & Co.	Astragalus Root, Scutellaria Root, Glycyrrhiza, Lycium Bark, Plantago Seed, Ginseng, Ophiopogon Root, Poria Sclerotium, Nelumbo Seed
	seihaito	Tsumura & Co.	Scutellaria Root, Glycyrrhiza, Platycodon Root, Apricot Kernel, Schisandra Fruit, Gardenia Fruit, Ginger, Mulberry Bark, Jujube, Bamboo Culm, Citrus Unshiu Peel, Asparagus Root, Japanese Angelica Root, Fritillaria Bulb, Ophiopogon Root, Poria Sclerotium
	senkyuchachosan	Tsumura & Co.	Glycyrrhiza, Notopterygium, Schizonepeta Spike, Cyperus Rhizome, Cnidium Rhizome, Green Tea Leaf, Mentha Herb, Angelica Dahurica Root, Saposhnikovia Root and Rhizome
	sokeikakketsuto	Tsumura & Co.	Clematis Root, Glycyrrhiza, Notopterygium, Achyranthes Root, Rehmannia Root, Peony Root, Ginger, Cnidium Rhizome, Atractylodes Lancea Rhizome, Citrus Unshiu Peel, Japanese Angelica Root, Peach Kernel, Angelica Dahurica Root, Poria Sclerotium, Sinomenium Stem and Rhizome, Saposhnikovia Root and Rhizome, Japanese Gentian
	daiokanzoto	Tsumura & Co.	Glycyrrhiza, Rhubarb
	daiobotanpito	Tsumura & Co.	Rhubarb, Benincasa Seed, Peach Kernel, Moutan Bark, Anhydrous Sodium Sulfate
	daikenchuto	Tsumura & Co.	Processed Ginger, Koi, Japanese Zanthoxylum Peel, Ginseng
	daisaikoto	Tsumura & Co.	Scutellaria Root, Immature Orange, Bupleurum Root, Peony Root, Ginger, Rhubarb, Jujube, Pinellia Tuber
	daisaikotokyodaio	Kotaro Pharmaceutical Co., Ltd.	Scutellaria Root, Immature Orange, Bupleurum Root, Peony Root, Ginger, Jujube, Pinellia Tuber
	daijokito	Tsumura & Co.	Immature Orange, Magnolia Bark, Rhubarb, Anhydrous Sodium Sulfate
	daibofuto	Tsumura & Co.	Astragalus Root, Processed Ginger, Glycyrrhiza, Notopterygium, Achyranthes Root, Rehmannia Root, Peony Root, Cnidium Rhizome, Atractylodes Lancea Rhizome, Jujube, Japanese Angelica Root, Eucommia Bark, Ginseng, Processed Aconite Root, Saposhnikovia Root and Rhizome
	chikujountanto	Tsumura & Co.	Coptis Rhizome, Glycyrrhiza, Platycodon Root, Immature Orange, Cyperus Rhizome, Bupleurum Root, Ginger, Bamboo Culm, Citrus Unshiu Peel, Ginseng, Ophiopogon Root, Pinellia Tuber, Poria Sclerotium
	jidabokuippo	Tsumura & Co.	Glycyrrhiza, Cinnamon Bark, Cnidium Rhizome, Nuphar Rhizome, Rhubarb, Clove, Quercus Bark
	jizusoippo	Tsumura & Co.	Glycyrrhiza, Schizonepeta Spike, Safflower, Cnidium Rhizome, Atractylodes Lancea Rhizome, Rhubarb, Lonicera Leaf and Stem, Saposhnikovia Root and Rhizome, Forsythia Fruit
	choijokito	Tsumura & Co.	Glycyrrhiza, Rhubarb, Anhydrous Sodium Sulfate
	chotosan	Tsumura & Co.	Glycyrrhiza, Chrysanthemum Flower, Ginger, Gypsum, Uncaria Hook, Citrus Unshiu Peel, Ginseng, Ophiopogon Root, Pinellia Tuber, Poria Sclerotium, Saposhnikovia Root and Rhizome
	choyoto	Kotaro Pharmaceutical Co., Ltd.	Benincasa Seed, Peach Kernel, Moutan Bark, Coix Seed
	choreito	Tsumura & Co.	Donkey Glue, Aluminum Silicate Hydrate with Silicon Dioxide, Alisma Tuber, Polyporus Sclerotium, Poria Sclerotium
	choreitogoshimotsuto	Tsumura & Co.	Donkey Glue, Aluminum Silicate Hydrate with Silicon Dioxide, Rehmannia Root, Peony Root, Cnidium Rhizome, Alisma Tuber, Polyporus Sclerotium, Japanese Angelica Root, Poria Sclerotium
	tsudosan	Tsumura & Co.	Glycyrrhiza, Immature Orange, Safflower, Magnolia Bark, Sappan Wood, Rhubarb, Citrus Unshiu Peel, Japanese Angelica Root, Anhydrous Sodium Sulfate, Akebia Stem
	tokakujokito	Tsumura & Co.	Glycyrrhiza, Cinnamon Bark, Rhubarb, Peach Kernel, Anhydrous Sodium Sulfate
	tokiinshi	Tsumura & Co.	Astragalus Root, Polygonum Root, Glycyrrhiza, Schizonepeta Spike, Rehmannia Root, Tribulus Fruit, Peony Root, Cnidium Rhizome, Japanese Angelica Root, Saposhnikovia Root and Rhizome
	tokikenchuto	Tsumura & Co.	Glycyrrhiza, Cinnamon Bark, Peony Root, Ginger, Jujube, Japanese Angelica Root
	tokishigyakukagoshuyushokyoto	Tsumura & Co.	Glycyrrhiza, Cinnamon Bark, Euodia Fruit, Asiasarum Root, Peony Root, Ginger, Jujube, Japanese Angelica Root, Akebia Stem
	tokishakuyakusan	Tsumura & Co.	Peony Root, Cnidium Rhizome, Atractylodes Lancea Rhizome, Alisma Tuber, Japanese Angelica Root, Poria Sclerotium
	tokishakuyakusankabushi	Sanwa Shoyaku Co., Ltd.	Peony Root, Cnidium Rhizome, Alisma Tuber, Japanese Angelica Root, Atractylodes Rhizome, Poria Sclerotium, Processed Aconite Root
	tokito	Tsumura & Co.	Astragalus Root, Processed Ginger, Glycyrrhiza, Cinnamon Bark, Magnolia Bark, Japanese Zanthoxylum Peel, Peony Root, Japanese Angelica Root, Ginseng, Pinellia Tuber
	nijutsuto	Tsumura & Co.	Clematis Root, Scutellaria Root, Glycyrrhiza, Cyperus Rhizome, Ginger, Atractylodes Lancea Rhizome, Citrus Unshiu Peel, Arisaema Tuber, Pinellia Tuber, Atractylodes Rhizome, Poria Sclerotium, Aralia Root
	nichinto	Tsumura & Co.	Glycyrrhiza, Ginger, Citrus Unshiu Peel, Pinellia Tuber, Poria Sclerotium
	nyoshinsan	Tsumura & Co.	Scutellaria Root, Coptis Rhizome, Glycyrrhiza, Cinnamon Bark, Cyperus Rhizome, Cnidium Rhizome, Atractylodes Lancea Rhizome, Clove, Japanese Angelica Root, Ginseng, Areca, Saussurea Root
	ninjinto	Tsumura & Co.	Processed Ginger, Glycyrrhiza, Atractylodes Lancea Rhizome, Ginseng
	ninjinyoeito	Tsumura & Co.	Astragalus Root, Polygala Root, Glycyrrhiza, Cinnamon Bark, Schisandra Fruit, Rehmannia Root, Peony Root, Citrus Unshiu Peel, Japanese Angelica Root, Ginseng, Atractylodes Rhizome, Poria Sclerotium
	hainosankyuto	Tsumura & Co.	Glycyrrhiza, Platycodon Root, Immature Orange, Peony Root, Ginger, Jujube
	bakumondoto	Tsumura & Co.	Glycyrrhiza, Brown Rice, Jujube, Ginseng, Ophiopogon Root, Pinellia Tuber
	hachimijiogan	Tsumura & Co.	Cinnamon Bark, Cornus Fruit, Dioscorea Rhizome, Rehmannia Root, Alisma Tuber, Poria Sclerotium, Processed Aconite Root, Moutan Bark
	hangekobokuto	Tsumura & Co.	Magnolia Bark, Ginger, Perilla Herb, Pinellia Tuber, Poria Sclerotium
	hangeshoshinto	Tsumura & Co.	Scutellaria Root, Coptis Rhizome, Processed Ginger, Glycyrrhiza, Jujube, Ginseng, Pinellia Tuber
	hangebyakujutsutemmato	Tsumura & Co.	Astragalus Root, Phellodendron Bark, Processed Ginger, Ginger, Alisma Tuber, Citrus Unshiu Peel, Gastrodia Tuber, Ginseng, Malt, Pinellia Tuber, Atractylodes Rhizome, Poria Sclerotium
	byakkokaninjinto	Tsumura & Co.	Glycyrrhiza, Brown Rice, Gypsum, Anemarrhena Rhizome, Ginseng
	bukuryoin	Tsumura & Co.	Immature Orange, Ginger, Atractylodes Lancea Rhizome, Citrus Unshiu Peel, Ginseng, Poria Sclerotium
	bukuryoingohangekobokuto	Tsumura & Co.	Immature Orange, Magnolia Bark, Ginger, Atractylodes Lancea Rhizome, Perilla Herb, Citrus Unshiu Peel, Ginseng, Pinellia Tuber, Poria Sclerotium
	bushirichuto	Sanwa Shoyaku Co., Ltd.	Processed Ginger, Glycyrrhiza, Ginseng, Atractylodes Rhizome, Processed Aconite Root
	heiisan	Tsumura & Co.	Glycyrrhiza, Magnolia Bark, Ginger, Atractylodes Lancea Rhizome, Jujube, Citrus Unshiu Peel
	boiogito	Tsumura & Co.	Astragalus Root, Glycyrrhiza, Ginger, Atractylodes Lancea Rhizome, Jujube, Sinomenium Stem and Rhizome
	bofutsushosan	Tsumura & Co.	Scutellaria Root, Aluminum Silicate Hydrate with Silicon Dioxide, Glycyrrhiza, Platycodon Root, Schizonepeta Spike, Gardenia Fruit, Peony Root, Ginger, Gypsum, Cnidium Rhizome, Rhubarb, Japanese Angelica Root, Mentha Herb, Atractylodes Rhizome, Saposhnikovia Root and Rhizome, Ephedra Herb, Anhydrous Sodium Sulfate, Forsythia Fruit
	hochuekkito	Tsumura & Co.	Astragalus Root, Glycyrrhiza, Bupleurum Root, Ginger, Cimicifuga Rhizome, Atractylodes Lancea Rhizome, Jujube, Citrus Unshiu Peel, Japanese Angelica Root, Ginseng
	maoto	Tsumura & Co.	Glycyrrhiza, Apricot Kernel, Cinnamon Bark, Ephedra Herb
	maobushisaishinto	Tsumura & Co.	Asiasarum Root, Processed Aconite Root, Ephedra Herb
	makyokansekito	Tsumura & Co.	Glycyrrhiza, Apricot Kernel, Gypsum, Ephedra Herb
	makyoyokukanto	Tsumura & Co.	Glycyrrhiza, Apricot Kernel, Ephedra Herb, Coix Seed
	mashiningan	Tsumura & Co.	Immature Orange, Apricot Kernel, Magnolia Bark, Peony Root, Rhubarb, Hemp Fruit
	mokuboito	Tsumura & Co.	Cinnamon Bark, Gypsum, Ginseng, Sinomenium Stem and Rhizome
	yokuininto	Tsumura & Co.	Glycyrrhiza, Cinnamon Bark, Peony Root, Atractylodes Lancea Rhizome, Japanese Angelica Root, Ephedra Herb, Coix Seed
	yokukansan	Tsumura & Co.	Glycyrrhiza, Bupleurum Root, Cnidium Rhizome, Atractylodes Lancea Rhizome, Uncaria Hook, Japanese Angelica Root, Poria Sclerotium
	yokukansankachinpihange	Tsumura & Co.	Glycyrrhiza, Bupleurum Root, Cnidium Rhizome, Atractylodes Lancea Rhizome, Uncaria Hook, Citrus Unshiu Peel, Japanese Angelica Root, Pinellia Tuber, Poria Sclerotium
	rikkunshito	Tsumura & Co.	Glycyrrhiza, Ginger, Atractylodes Lancea Rhizome, Jujube, Citrus Unshiu Peel, Ginseng, Pinellia Tuber, Poria Sclerotium
	rikkosan	Tsumura & Co.	Glycyrrhiza, Asiasarum Root, Cimicifuga Rhizome, Saposhnikovia Root and Rhizome, Japanese Gentian
	ryutanshakanto	Tsumura & Co.	Scutellaria Root, Glycyrrhiza, Gardenia Fruit, Rehmannia Root, Plantago Seed, Alisma Tuber, Japanese Angelica Root, Akebia Stem, Japanese Gentian
	ryokankyomishingeninto	Tsumura & Co.	Processed Ginger, Glycyrrhiza, Apricot Kernel, Schisandra Fruit, Asiasarum Root, Pinellia Tuber, Poria Sclerotium
	ryokyojutsukanto	Tsumura & Co.	Processed Ginger, Glycyrrhiza, Atractylodes Rhizome, Poria Sclerotium
	ryokeijutsukanto	Tsumura & Co.	Glycyrrhiza, Cinnamon Bark, Atractylodes Lancea Rhizome, Poria Sclerotium
	rokumigan	Tsumura & Co.	Cornus Fruit, Dioscorea Rhizome, Rehmannia Root, Alisma Tuber, Poria Sclerotium, Moutan Bark
